# Supplementary material for: High Molecular Weight Chitosan from Shrimp Shells: Synthesis of Para-Substituted Schiff Bases with Selective Leishmanicidal Activity and Application in CO2/O2-Selective Films
Source: Polymers (Basel). 2026 Jun 4;18(11):1397. doi: 10.3390/polym18111397 (PMC13259417; doi:10.3390/polym18111397)
Supplement: Supplementary file 1 [file polymers-18-01397-s001.zip]

Archive with 1 entries (1 files):
- polymers-4195933-supplementary.pdf
